# Supplementary material for: Different changes of bacterial diversity and soil metabolites in tea plants-legume intercropping systems
Source: Front Plant Sci. 2023 Mar 16;14:1110623. doi: 10.3389/fpls.2023.1110623 (PMC10060988; doi:10.3389/fpls.2023.1110623)
Supplement: Supplementary file 1 [file DataSheet_1.zip › Supplementary Tables.XLSX]

## Sheet: Table S1
Table S1 Gene number in 24 samples
sample	CK.20.1	CK.20.2	CK.20.3	CK.40.1	CK.40.2	CK.40.3	T1.20.1	T1.20.2	T1.20.3	T1.40.1	T1.40.2	T1.40.3	T2.20.1	T2.20.2	T2.20.3	T2.40.1	T2.40.2	T2.40.3	T3.20.1	T3.20.2	T3.20.3	T3.40.1	T3.40.2	T3.40.3
gene_num	910135	1113064	1174648	921104	998516	1187249	1120881	1107862	1108405	1038975	1062066	1150402	1052495	921909	1032401	1138481	1190580	970956	1144515	1139157	969140	1176626	1201450	1194818

## Sheet: Table S2
Table S2 The proportions of top 10 dominant baterial communites at phylum level
phylum	p__Actinobacteria	p__Proteobacteria	p__Acidobacteria	p__Chloroflexi	p__Gemmatimonadetes	p__Candidatus Rokubacteria	p__Thaumarchaeota	p__Nitrospirae	p__Armatimonadetes	p__Verrucomicrobia	Others
CK.20	0.269651	0.254963	0.121228	0.053285	0.04518	0.009364	0.011187	0.014899	0.002593	0.008646	0.209004
T1.20	0.234848	0.242461	0.146247	0.049989	0.053216	0.014459	0.008666	0.016425	0.004178	0.007613	0.221898
T2.20	0.19739	0.268354	0.149618	0.052282	0.054244	0.010223	0.011722	0.020287	0.004526	0.00776	0.223594
T3.20	0.242837	0.27087	0.124411	0.050521	0.045434	0.013178	0.011447	0.021666	0.002678	0.008119	0.208839
CK.40	0.283585	0.200527	0.10682b	0.064061	0.035005	0.04935	0.010479	0.018951	0.005724	0.009301	0.216197
T1.40	0.243511	0.245558	0.114819b	0.055571	0.040893	0.029868	0.009034	0.017356	0.010302	0.010459	0.222629
T2.40	0.163563	0.220819	0.189492a	0.046739	0.055726	0.020576	0.020587	0.022359	0.008001	0.009839	0.242299
T3.40	0.206981	0.243178	0.140265b	0.049955	0.050435	0.025248	0.014528	0.022965	0.007523	0.011497	0.227425

## Sheet: Table S3
Table S3 The proportions of top 10 dominant baterial communites at genus level
genus	g__Bradyrhizobium	g__Candidatus Solibacter	g__Pseudolabrys	g__Nitrospira	g__Candidatus Nitrosotalea	g__Streptomyces	g__Haliangium	g__Candidatus Koribacter	g__Ktedonobacter	g__Gaiella	Others
CK.20	0.0199	0.008307	0.0196	0.010566	0.007224	0.008973	0.005324	0.007704	0.006565	0.011678	0.894159
T1.20	0.029988	0.009507	0.014572	0.010768	0.005602	0.008516	0.004102	0.00779	0.007162	0.009669	0.892324
T2.20	0.020873	0.009881	0.012321	0.014299	0.007691	0.006975	0.00936	0.008365	0.005632	0.007951	0.896652
T3.20	0.023595	0.008908	0.016641	0.015587	0.007195	0.007792	0.006305	0.008061	0.005769	0.01048	0.889667
CK.40	0.015761	0.005861	0.012414	0.010287	0.003498	0.012739	0.004169	0.004004	0.008343	0.010594	0.91233
T1.40	0.020796	0.006449	0.013991	0.010846	0.004113	0.010134	0.005576	0.005665	0.004347	0.009063	0.90902
T2.40	0.013079	0.016509	0.011214	0.015685	0.011528	0.006691	0.003149	0.011032	0.005587	0.006172	0.899354
T3.40	0.016236	0.010604	0.014717	0.01591	0.008114	0.007915	0.004247	0.007623	0.005656	0.008378	0.9006

## Sheet: Table S4
Table S4 The proportions of top 10 dominant baterial communites at species level
species	s__Actinobacteria bacterium 13_1_20CM_4_69_9	s__Candidatus Solibacter usitatus	s__Pseudolabrys sp. Root1462	s__Actinobacteria bacterium RBG_19FT_COMBO_70_19	s__Haliangium ochraceum	s__Candidatus Koribacter versatilis	s__Acidobacteria bacterium 13_1_20CM_4_56_7	s__Actinobacteria bacterium 13_2_20CM_68_14	s__Gaiella sp. SCGC AG-212-M14	s__Bradyrhizobium elkanii	Others
CK.20	0.034317	0.008307	0.0196	0.005113	0.005219	0.007704	0.00645	0.013983	0.011678	0.001554	0.886075
T1.20	0.028601	0.009507	0.014572	0.005467	0.004002	0.00779	0.006855	0.011484	0.009669	0.007416	0.894637
T2.20	0.023413	0.009881	0.012321	0.002904	0.009233	0.008365	0.007785	0.00936	0.007951	0.002982	0.905805
T3.20	0.030593	0.008908	0.016641	0.003927	0.006208	0.008061	0.00615	0.012454	0.01048	0.0034	0.893178
CK.40	0.03103	0.005861	0.012414	0.016157	0.004058	0.004004	0.003257	0.01231	0.010594	0.001039	0.899276
T1.40	0.026523	0.006449	0.013991	0.014939	0.005456	0.005665	0.004515	0.010734	0.009063	0.002814	0.899851
T2.40	0.018425	0.016509	0.011214	0.004933	0.003077	0.011032	0.009626	0.007489	0.006172	0.001046	0.910477
T3.40	0.024806	0.010604	0.014717	0.00659	0.004155	0.007623	0.006413	0.010083	0.008378	0.001379	0.905252

## Sheet: Table S5
Table S5 Relative abundance of unigenes encoding functional categories by KEGG enrichment
KO_Pathway_Level2	CK.20	T1.20	T2.20	T3.20	CK.40	T1.40	T2.40	T3.40
Metabolism; Carbohydrate metabolism	0.059112	0.056021	0.058204	0.059119	0.056246	0.056799	0.053479	0.05562
Metabolism; Amino acid metabolism	0.055014	0.05197	0.053751	0.054878	0.051341	0.052191	0.04972	0.051959
Metabolism; Energy metabolism	0.045147	0.042191	0.044328	0.045377	0.043054	0.043576	0.039853	0.042079
Metabolism; Nucleotide metabolism	0.027717	0.025503	0.027018	0.027747	0.025804	0.02623	0.023746	0.025415
Metabolism; Metabolism of cofactors and vitamins	0.028741	0.027824	0.027922	0.028669	0.027682	0.027929	0.027417	0.028011
Genetic Information Processing; Translation	0.023467	0.022047	0.023306	0.023574	0.021395	0.021904	0.020756	0.021535
Environmental Information Processing; Membrane transport	0.022051	0.021736	0.021799	0.023178	0.022415	0.022342	0.020397	0.022175
Cellular Processes; Cellular community - prokaryotes	0.021295	0.021091	0.021248	0.022163	0.021572	0.021329	0.020734	0.02221
Environmental Information Processing; Signal transduction	0.016968	0.016347	0.017124	0.017394	0.01596	0.016579	0.015872	0.016308
Genetic Information Processing; Replication and repair	0.015572	0.014518	0.014972	0.015358	0.014261	0.014564	0.013806	0.014319
Metabolism; Metabolism of other amino acids	0.015045	0.014255	0.014671	0.014967	0.014055	0.014302	0.013464	0.014295
Genetic Information Processing; Folding, sorting and degradation	0.013351	0.012627	0.013582	0.013692	0.012847	0.013019	0.011998	0.012618
Metabolism; Lipid metabolism	0.013363	0.013233	0.013468	0.013457	0.012476	0.013016	0.012984	0.013002
Metabolism; Xenobiotics biodegradation and metabolism	0.012409	0.011745	0.012039	0.012416	0.011842	0.012026	0.011398	0.01201
Cellular Processes; Cell growth and death	0.009331	0.008651	0.009149	0.009495	0.0089	0.009071	0.008113	0.008796
Metabolism; Biosynthesis of other secondary metabolites	0.008978	0.00876	0.008776	0.008927	0.008518	0.008641	0.00867	0.008763
Metabolism; Metabolism of terpenoids and polyketides	0.007562	0.007303	0.007309	0.007436	0.007105	0.007132	0.00697	0.007148
Metabolism; Glycan biosynthesis and metabolism	0.00677	0.006831	0.006904	0.006743	0.006187	0.006551	0.007099	0.006807
Genetic Information Processing; Transcription	0.005231	0.004559	0.005294	0.005364	0.00479	0.004903	0.004052	0.004569
Human Diseases; Infectious diseases: Bacterial	0.005483	0.004896	0.005432	0.00562	0.005225	0.005313	0.004486	0.004995
Organismal Systems; Aging	0.005291	0.004811	0.005325	0.005481	0.005243	0.005255	0.004444	0.005025
Human Diseases; Drug resistance: Antimicrobial	0.004688	0.00463	0.004827	0.004863	0.00439	0.004609	0.004744	0.004769
Organismal Systems; Endocrine system	0.004276	0.004174	0.004417	0.004386	0.004011	0.004185	0.004065	0.004168
Human Diseases; Endocrine and metabolic diseases	0.003658	0.003336	0.003603	0.003686	0.003546	0.003561	0.003076	0.003426
Human Diseases; Cancers: Overview	0.003305	0.003089	0.003139	0.003325	0.002995	0.00306	0.002761	0.003006
Cellular Processes; Cell motility	0.002463	0.002426	0.00245	0.002558	0.00196	0.002358	0.002392	0.002215
Cellular Processes; Transport and catabolism	0.002282	0.002286	0.002448	0.00238	0.002143	0.002259	0.002282	0.002294
Human Diseases; Drug resistance: Antineoplastic	0.00216	0.002025	0.002052	0.002158	0.00191	0.002009	0.001946	0.002076
Organismal Systems; Nervous system	0.001825	0.001599	0.001585	0.001753	0.001764	0.001716	0.001337	0.001528
Human Diseases; Cardiovascular diseases	0.001264	0.001238	0.001318	0.001323	0.001093	0.00123	0.001145	0.001264
Human Diseases; Neurodegenerative diseases	0.001152	0.001072	0.001136	0.001184	0.001044	0.001108	0.001029	0.001098
Human Diseases; Cancers: Specific types	0.000999	0.000928	0.00096	0.001035	0.000824	0.000926	0.000823	0.000945
Organismal Systems; Excretory system	0.000623	0.000589	0.000611	0.000645	0.000594	0.000614	0.000534	0.000573
Human Diseases; Infectious diseases: Viral	0.000535	0.000486	0.000487	0.00053	0.000465	0.000471	0.000528	0.000525
Human Diseases; Infectious diseases: Parasitic	0.000484	0.000474	0.000502	0.000485	0.00046	0.000468	0.000478	0.0005
Organismal Systems; Environmental adaptation	0.000429	0.000423	0.000442	0.000454	0.000402	0.000427	0.0004	0.000419
Organismal Systems; Immune system	0.000334	0.00033	0.000348	0.000341	0.000339	0.000365	0.000342	0.000347
Human Diseases; Immune diseases	0.000304	0.000266	0.000261	0.000288	0.000288	0.000282	0.00023	0.000263
Organismal Systems; Digestive system	0.000257	0.000269	0.000251	0.000241	0.000239	0.000254	0.00028	0.00025
Organismal Systems; Circulatory system	0.000206	0.000207	0.000238	0.000209	0.000207	0.000223	0.000198	0.000208
Human Diseases; Substance dependence	0.000248	0.000249	0.000227	0.00023	0.000243	0.000214	0.000228	0.00024
Cellular Processes; Cellular community - eukaryotes	1e-05	8e-06	1e-05	1.1e-05	6e-06	8e-06	2.2e-05	1.1e-05
Environmental Information Processing; Signaling molecules and interaction	1e-05	8e-06	1.2e-05	9e-06	6e-06	8e-06	1.4e-05	8e-06
Organismal Systems; Sensory system	2e-06	2e-06	2e-06	0	1e-06	1e-06	1e-06	0
Organismal Systems; Development	0	1e-06	2e-06	0	0	1e-06	0	1e-06
Others	0.550589	0.572965	0.557052	0.54685	0.57415	0.566971	0.591686	0.572206

## Sheet: Table S6
Table S6 Differentially abundant metabolites in 0-20 cm soil
Index	Formula	Compounds	物质	Class I	物质一级分类	CAS	CK-20-1	CK-20-2	CK-20-3	T1-20-1	T1-20-2	T1-20-3	T2-20-1	T2-20-2	T2-20-3	T3-20-1	T3-20-2	T3-20-3	VIP	p_value	FDR	Type
S_TMSMW0760	C5H10N2O	2-amino-N-cyclopropylacetamide	2-氨基-N-环丙基乙酰胺	Amine	胺	120436-02-4	181233	180820	188961	260045	330291	294186	262661	302654	287462	321609	278264	188123	1.00308	0.0335616	0.151027	sig
S_TMSMW0710	C5H14N2	1,5-PentanediAmine	1,5-戊二胺	Amine	胺	462-94-2	110969	108468	113735	167358	215563	185111	164721	193740	178027	210549	177827	114597	1.01191	0.0377876	0.154082	sig
S_TMSMW0331	C4H11N	1-ButanAmine	1-丁胺	Amine	胺	109-73-9	34046.6	35680	39848.3	49226.3	49667	52190.9	50174.5	53832.6	55461.5	58969.8	54529.9	41611.1	1.43343	0.0121341	0.105192	sig
S_TMSMW0858	C6H12O6	Myo-Inositol 1	肌醇 1	Alcohol	醇	87-89-8	79006.3	26870.3	78243.3	34730.6	10850.1	11909.7	4931.4	8280.72	1082.37	10840.6	10047.5	6618.95	1.40876	0.010946	0.105192	sig
S_TMSMW0513	C14H31BO	diethyl(decyloxy)-Borane	二乙基（癸氧基）-硼烷	Others	其它类	1000152-34-3	13789.9	17450.4	13636.1	18099.5	17905.5	18359.1	19622.7	16621.2	16119.4	21295.3	18903.2	18892.4	1.47186	0.0381913	0.154082	sig
S_TMSMW0709	C15H32	4-methyl-Tetradecane	4-甲基十八碳四烯	Others	其它类	25117-24-2	21166.7	24599.8	21497.8	26407.3	24655.1	25937.8	24917.7	27710.5	28486.4	28345.5	29403.2	31239.2	1.83181	0.003451	0.057681	sig
S_TMSMW0584	C22H42O2	Erucic Acid	芥酸	Acid	酸	112-86-7	36698.3	38001.7	35711.9	31274.4	30182.4	30406.1	24374.6	22501.9	22617.4	20631.1	20940.3	20956	2.01005	4.36863e-08	5.1113e-06	sig
S_TMSMW0083	C20H40O2	Eicosanoic Acid	二十烷酸	Acid	酸	506-30-9	15327.8	14135.2	18108.2	15157.6	9164.39	10124.1	7010.83	6346.43	4866.42	7168.82	8727.06	6931.74	1.61353	0.001594	0.0466244	sig
S_TMSMW0219	C18H36O2	Octadecanoic Acid	十八烷酸	Acid	酸	1957-11-04	3.66912e+06	2.9716e+06	3.72082e+06	3.46498e+06	1.7449e+06	1.67916e+06	1.52442e+06	1.40245e+06	1.15219e+06	1.78973e+06	2.05938e+06	1.65081e+06	1.39766	0.0101366	0.105192	sig
S_TMSMW0300	C18H34O2	Oleic Acid	油酸	Acid	酸	112-80-1	94072.3	90137.4	102027	92229.6	52881	68222.4	43184.1	44857.1	51301	49476.8	54921.9	63311.6	1.53513	0.00325492	0.057681	sig
S_TMSMW0075	C17H34O2	Heptadecanoic Acid	十七烷酸	Acid	酸	506-12-7	12752.3	10909.9	12881.9	13164.9	6020.47	6683.17	4845.33	5758.46	4575.55	7236.01	7694.1	7164.37	1.24395	0.0179287	0.116537	sig
S_TMSMW0211	C16H32O2	n-Hexadecanoic Acid	正十六烷酸	Acid	酸	1957-10-03	4.96955e+06	4.10317e+06	5.10766e+06	4.7648e+06	2.65114e+06	2.68744e+06	2.56315e+06	2.3171e+06	2.07475e+06	2.87596e+06	3.20168e+06	2.7395e+06	1.34139	0.0143852	0.105192	sig
S_TMSMW0199	C14H28O2	Tetradecanoic Acid	十四烷酸	Acid	酸	544-63-8	42872.9	45876.7	52581.7	39370.3	21415.6	22835	18906.2	18604.2	18849.8	23340.9	24254.2	24823.1	1.47443	0.00130767	0.0466244	sig
S_TMSMW0849	C8H8O2	2-methyl-Benzoic acid	2-甲基苯甲酸	Organic acid	有机酸	118-90-1	14445.8	17877.9	15662.3	16635.2	13238.5	19095.8	22147.4	21748.4	19372.9	21859.4	23968.5	25233.7	1.68645	0.00436087	0.0637777	sig
S_TMSMW0188	C14H30O3S	Sulfurous acid, 2-ethylhexyl isohexyl ester	亚硫酸2-乙基己基异己酯	Lipid	脂质	1000309-19-0	76076.3	85062.5	69962.6	93445.3	82192.1	71882.9	75811.6	75436.4	71223.8	104598	87886	94250.4	1.04797	0.0440047	0.160892	sig
S_TMSMW0708	C19H40	Nonadecane	十九烷	Lipid	脂质	629-92-5	56347.1	58797.1	55277.1	59249.4	59588.3	60869.4	66397.1	60932.7	62895.5	73239.2	69632.4	71073.7	1.934	8.98505e-05	0.00525625	sig
S_TMSMW0350	C17H36	Heptadecane	十七烷	Lipid	脂质	629-78-7	197088	227059	185264	248028	248739	215262	268639	217801	214917	367832	272654	343566	1.63563	0.00768731	0.0899415	sig
S_TMSMW0365	C16H34	Hexadecane	十六烷	Lipid	脂质	544-76-3	285635	292923	297760	338113	302115	352067	329887	338431	348272	342262	365252	348051	1.70806	0.00711142	0.0899415	sig
S_TMSMW0347	C15H32	Pentadecane	十五烷	Lipid	脂质	629-62-9	238129	262821	223130	277117	253922	288484	249315	274424	281039	294735	309151	298512	1.60773	0.013692	0.105192	sig
S_TMSMW0851	C14H30	3,5-Dimethyldodecane	3,5-二甲基十二烷	Lipid	脂质	107770-99-0	93815.5	103427	91068.3	112507	92649.6	116204	102436	121111	118853	121624	122870	130337	1.65512	0.0256674	0.136504	sig
S_TMSMW0704	C14H30	2-methyl-Tridecane	2-甲基十三烷	Lipid	脂质	1560-96-9	25768.4	26533.5	22075.6	30259.4	25761.3	27636.6	26022.4	28841.3	28466.4	29849.3	30808.7	32821.5	1.57725	0.0269109	0.136894	sig
S_TMSMW0852	C13H28	2,8-dimethyl-Undecane	2,8-二甲基十一烷	Lipid	脂质	17301-25-6	50927.9	52566.1	40919.1	61233.2	52094.7	61382	44145.1	64065.8	58563.4	64897.7	69455.7	69094.2	1.39673	0.0416999	0.158049	sig
S_TMSMW0569	C13H28	2,3,5-trimethyl-Decane	2,3,5-三甲基癸烷	Lipid	脂质	62238-11-3	37379.8	40586.7	37928.6	42178.4	40708.1	43836.6	40654	27059.4	29128.9	30609.9	34230.1	28037.6	1.28774	0.0312855	0.146416	sig
S_TMSMW0699	C13H28	2,3,7-trimethyl-Decane	2,3,7-三甲基癸烷	Lipid	脂质	62238-13-5	17769.7	20852.3	16353.9	20939.1	18140.2	22864.1	15980.4	21661.7	21226.2	24940.8	27529	24237.5	1.36217	0.0302607	0.146416	sig
S_TMSMW0846	C13H28	Tridecane	十三烷	Lipid	脂质	629-50-5	51052.4	53237.5	44895.8	59024.5	52777.3	58972.3	50497.1	55642.2	56688.3	60215.4	59896.8	60892.2	1.42547	0.022857	0.132403	sig
S_TMSMW0610	C13H28	5-methyl-5-propyl-Nonane	5-甲基-5-丙基壬烷	Lipid	脂质	17312-75-3	54296.3	60739.5	46183.7	61669.7	57764.3	65517.3	53945.1	63184.7	61470.4	64878.8	71562.4	69627.3	1.43566	0.0418762	0.158049	sig
S_TMSMW0666	C10H22	Decane	癸烷	Lipid	脂质	124-18-5	65053.5	77028.5	67875.3	73511.3	63197.1	71460.1	60439.3	47896.8	47691.8	51741.9	49040.8	50157.7	1.67325	0.00317536	0.057681	sig

## Sheet: Table S7
Table S7 Differentially abundant metabolites in 20-40 cm soil
Index	Formula	Compounds	物质	Class I	物质一级分类	CAS	CK-40-1	CK-40-2	CK-40-3	T1-40-1	T1-40-2	T1-40-3	T2-40-1	T2-40-2	T2-40-3	T3-40-1	T3-40-2	T3-40-3	VIP	p_value	FDR	Type
S_TMSMW0122	C4H9NO	N-ethyl-Acetamide	N-乙基乙酰胺	Amine	胺	625-50-3	538455	558863	527226	556754	556204	561466	573069	578481	569027	579239	601235	565328	1.63961	0.0176639	0.137778	sig
S_TMSMW0331	C4H11N	1-ButanAmine	1-丁胺	Amine	胺	109-73-9	33990.2	34747.2	53031.4	44353	39193.9	49013.6	69649.8	64400.7	62197	54432.3	58075.9	46558.3	1.20319	0.00949387	0.10098	sig
S_TMSMW0334	C3H9N	PropylAmine	丙胺	Amine	胺	107-10-8	67103	69225	66619.8	68515.5	64165.9	71380.5	74728.9	76974.4	72293.3	74472.2	76420.3	79329.3	1.68291	0.00491076	0.0661092	sig
S_TMSMW0115	C2H5NO	Acetamide	乙酰胺	Amine	胺	60-35-5	2.40313e+06	2.46401e+06	2.37882e+06	2.486e+06	2.41242e+06	2.57656e+06	2.69818e+06	2.66196e+06	2.57469e+06	2.56619e+06	2.69116e+06	2.58787e+06	1.59374	0.00847277	0.0991314	sig
S_TMSMW0858	C6H12O6	Myo-Inositol 1	肌醇 1	Alcohol	醇	87-89-8	45315.8	58931.4	29207	24271.1	14342.3	8773.44	22074.2	12427.1	27557.9	20542.9	10643.8	3647	1.38905	0.0170243	0.137778	sig
S_TMSMW0124	C3H8O2	Propylene Glycol	丙二醇	Alcohol	醇	57-55-6	14844	10846.6	18156.7	28935.5	5423.48	17315.2	42024.9	20323	16772.9	38328.2	36991.5	45791.9	1.31981	0.0395375	0.179837	sig
S_TMSMW0544	C15H12	1,1'-(1,2-propadienylidene)bis-Benzene	1,1'-（1,2-丙二烯基）双苯	Aromatics	芳烃	14251-57-1	112402	110373	96997.9	104619	98268.6	120852	120630	130829	115572	123706	143502	134465	1.58426	0.0237865	0.154612	sig
S_TMSMW0584	C22H42O2	Erucic Acid	芥酸	Acid	酸	112-86-7	31992.7	35319.6	30015.3	30593.3	27537.6	29779.8	23722.8	20430.2	21907.8	19920.6	18192.3	18856.9	1.87232	5.67484e-05	0.00221319	sig
S_TMSMW0083	C20H40O2	Eicosanoic Acid	二十烷酸	Acid	酸	506-30-9	18883.1	18662	11458.1	11696.5	8855.1	8108.07	8995.12	6977.71	9345.14	10946	7934.82	6022.4	1.47978	0.0190455	0.13927	sig
S_TMSMW0219	C18H36O2	Octadecanoic Acid	十八烷酸	Acid	酸	1957-11-04	4.01981e+06	4.47154e+06	2.4447e+06	2.65704e+06	1.98124e+06	1.69324e+06	1.87965e+06	1.67959e+06	2.29534e+06	2.57003e+06	1.92922e+06	1.34526e+06	1.35794	0.0415009	0.179837	sig
S_TMSMW0075	C17H34O2	Heptadecanoic Acid	十七烷酸	Acid	酸	506-12-7	13846.3	15989.4	8967.34	10191.8	6044.64	5910.36	6776.39	6222.63	7896.07	8967.77	7211.48	5758.18	1.25161	0.0409133	0.179837	sig
S_TMSMW0264	C5H11NO2	diethylcarbamic Acid	二乙基氨基甲酸	Acid	酸	24579-70-2	383749	404273	393129	402159	379840	421380	440073	437193	433047	427909	446817	432935	1.6234	0.00508532	0.0661092	sig
S_TMSMW0061	C5H10O5	Arabinofuranose	阿拉伯呋喃糖	Carbohydrate	糖类	70849-24-0	4319.74	4763.67	3992.98	5713.94	2718.56	5466.22	11676.4	6148.49	8440.73	7659.91	8436.04	6191.86	1.29228	0.0366037	0.179837	sig
S_TMSMW0696	C8H16N2	1-isobutyl-3-methyl-2-Pyrazoline	1-异丁基-3-甲基-2-吡唑啉	Heterocyclic compound	杂环化合物	26964-53-4	40317.2	42226.9	40275.2	42259.6	38893.6	41866.8	44241.8	45562	43907.7	43518.8	46333.6	42720	1.36473	0.0278041	0.162654	sig
S_TMSMW0816	C2H3N3O2	Urazole	尿唑	Heterocyclic compound	杂环化合物	3232-84-6	4.11133e+06	4.20224e+06	4.21604e+06	4.27099e+06	4.07615e+06	4.38078e+06	4.39381e+06	4.36676e+06	4.38816e+06	4.39562e+06	4.40992e+06	4.37578e+06	1.52777	0.0310792	0.173155	sig
S_TMSMW0175	C12H25I	1-iodo-Dodecane	1-碘-十二烷	Lipid	脂质	4292-19-7	16220	19723.6	17796.2	22744.9	20382.7	19090.3	16873.8	14762.3	10644.3	15766.1	14280.5	14304.4	1.05169	0.0153566	0.137778	sig
S_TMSMW0734	C16H34	3-Ethyl-2,6,10-trimethylundecane	3-乙基-2,6,10-三甲基十一烷	Lipid	脂质	1000432-25-9	12714.8	14059.4	13523.6	14299.8	13706	15028.8	10205.5	10008.4	8990.09	9934.74	10289.3	9755.66	1.54356	1.89433e-05	0.00173954	sig
S_TMSMW0277	C15H32	2,7,10-trimethyl-Dodecane	2,7,10-三甲基十二烷	Lipid	脂质	74645-98-0	110159	115701	111778	118314	106866	118416	98724.6	96028.5	86004.1	100390	97811.7	94104.7	1.40083	0.00218614	0.0365398	sig
S_TMSMW0856	C15H32	3-methyl-Tetradecane	3-甲基-十四烷	Lipid	脂质	18435-22-8	32518	34348.9	34662.7	33459.4	30896.8	32651.6	27786.6	30408.4	28559.4	30540.6	27838.1	32464.3	1.32034	0.0235231	0.154612	sig
S_TMSMW0569	C13H28	2,3,5-trimethyl-Decane	2,3,5-三甲基癸烷	Lipid	脂质	62238-11-3	40739.5	42956.6	41716.5	43557	34622.7	43979.2	31606.8	28437.3	24424.5	29076	31650.6	28457	1.53537	0.00163322	0.0331994	sig
S_TMSMW0030	C12H26	Dodecane	十二烷	Lipid	脂质	112-40-3	212002	227257	218283	229101	226561	277668	174338	183254	159557	176187	177759	181977	1.29993	0.00170253	0.0331994	sig
S_TMSMW0666	C10H22	Decane	癸烷	Lipid	脂质	124-18-5	68952	73425.6	66572.7	70527.4	67300.2	76406.1	48473.9	48703	42575.4	51411.5	50181.4	48732.3	1.54474	2.97357e-05	0.00173954	sig
